# Supplementary material for: Importance of Target Gene Locus on the Stability of Recombinant Viruses in the Baculovirus Expression System
Source: Viruses. 2025 Jun 26;17(7):902. doi: 10.3390/v17070902 (PMC12298668; doi:10.3390/v17070902)
Supplement: Supplementary file 1 [file viruses-17-00902-s001.zip]

Archive with 1 entries (1 files):
- viruses-3681872-supplementary.pdf
